# Supplementary material for: A Diet Supplemented with Polyphenols, Prebiotics and Omega-3 Fatty Acids Modulates the Intestinal Microbiota and Improves the Profile of Metabolites Linked with Anxiety in Dogs
Source: Biology (Basel). 2022 Jun 28;11(7):976. doi: 10.3390/biology11070976 (PMC9312346; doi:10.3390/biology11070976)
Supplement: Supplementary file 1 [file biology-11-00976-s001.zip]

Archive with 1 entries (1 files):
- biology-1763712-supplementary.pdf
